# Supplementary material for: Noncanonical RGS14 structural determinants control hormone-sensitive NPT2A-mediated phosphate transport
Source: Biochem J. 2025 Jan 30;482(3):BCJ20240122. doi: 10.1042/BCJ20240122 (PMC12133299; doi:10.1042/BCJ20240122)
Supplement: online supplementary material 1. [file bcj-482-3-BCJ20240122-s002.xls]

## Sheet: O43566
IPR	AP	UID	NP	Resi	ptm_type	Organism	PMIDs	UID|NP	Score	Rank	Known	KnownNeighbour	Style	KFSC	UniqueID	Family	NativePosition
IPR030776	20	O43566	20	S	Phosphorylation	Homo sapiens (Human)		O43566|20	0.986266	2	0	0	0	0	6c2da91f-378f-4fed-8c03-7822d939dea8	IPR030776	20
IPR030776	37	O43566	37	R	Methylation	Homo sapiens (Human)		O43566|37	0.00295771	40	0	0	0	0	466515cc-f082-4bb3-80cb-76a6857c45a3	IPR030776	37
IPR030776	40	O43566	40	S	Phosphorylation	Homo sapiens (Human)		O43566|40	0.1136	22	0	0	0	0	60875694-7195-4202-95b9-ab8dfa60b625	IPR030776	40
IPR030776	42	O43566	42	S	Phosphorylation	Homo sapiens (Human)		O43566|42	0.74829	13	0	0	0	0	7fa0c206-7a5b-45a8-a18b-26c628a237d3	IPR030776	42
IPR030776	45	O43566	45	S	Phosphorylation	Homo sapiens (Human)		O43566|45	0.79901	11	0	0	0	0	100a28aa-ad32-420d-9980-00f6d44b899e	IPR030776	45
IPR030776	48	O43566	48	S	Phosphorylation	Homo sapiens (Human)		O43566|48	0.112687	23	0	0	0	0	d67c8a37-1f12-41b9-a441-e8fed9440f28	IPR030776	48
IPR030776	52	O43566	52	S	Phosphorylation	Homo sapiens (Human)		O43566|52	0.713138	16	0	0	0	0	747d58a0-70f4-4165-bde4-b33853e53422	IPR030776	52
IPR030776	67	O43566	67	S	Phosphorylation	Homo sapiens (Human)		O43566|67	0.920021	9	0	0	0	0	f683aedb-553a-4ec7-a67b-9f230753d817	IPR030776	67
IPR030776	86	O43566	86	K	Ubiquitination	Homo sapiens (Human)		O43566|86	0.00793699	25	0	0	0	0	c4d3225c-7da0-4b6e-8b77-66c1f1a5cc9e	IPR030776	86
IPR030776	98	O43566	98	K	Ubiquitination	Homo sapiens (Human)		O43566|98	0.00732895	26	0	0	0	0	521ab0eb-22cd-4838-bb66-d1b5e29fcfae	IPR030776	98
IPR030776	122	O43566	122	Y	Phosphorylation	Homo sapiens (Human)		O43566|122	0.974962	4	0	0	0	0	c53fd995-91f5-4231-b92c-872750de83ce	IPR030776	122
IPR030776	176	O43566	176	K	Ubiquitination	Homo sapiens (Human)		O43566|176	0.829686	10	0	0	0	0	acf50a85-c906-437d-9a80-81cf867eac98	IPR030776	176
IPR030776	177	O43566	177	S	Phosphorylation	Homo sapiens (Human)		O43566|177	0.00387536	34	0	0	0	0	a08adb40-7b03-40fc-9ebb-fd1c534c16b9	IPR030776	177
IPR030776	199	O43566	199	S	Phosphorylation	Homo sapiens (Human)		O43566|199	0.00264048	44	0	0	0	0	3b195a19-cebb-49f8-97cf-baf36fd2b9fd	IPR030776	199
IPR030776	203	O43566	203	S	Phosphorylation	Homo sapiens (Human)		O43566|203	0.939133	8	0	0	0	0	a7c65d18-1b75-487b-895d-5bb31ba7bc5a	IPR030776	203
IPR030776	218	O43566	218	S	Phosphorylation	Homo sapiens (Human)		O43566|218	0.987407	1	0	0	0	0	6d22072c-8a17-4b52-bbf8-4291a9570f21	IPR030776	218
IPR030776	243	O43566	243	S	Phosphorylation	Homo sapiens (Human)		O43566|243	0.978359	3	0	0	0	0	27becdb4-da17-421f-875b-49542fe37d6f	IPR030776	243
IPR030776	252	O43566	251	T	Phosphorylation	Homo sapiens (Human)		O43566|251	0.00257111	45	0	0	0	0	b2bfbe33-380d-47ac-9824-029f46f01a4e	IPR030776	251
IPR030776	261	O43566	260	S	Phosphorylation	Homo sapiens (Human)		O43566|260	0.730956	15	0	0	0	0	d1427e82-7d44-4a0c-8515-d7716a9e8515	IPR030776	260
IPR030776	264	O43566	263	S	Phosphorylation	Homo sapiens (Human)		O43566|263	0.00338302	37	0	0	0	0	cfe2460a-376a-4b9a-a0f0-8f07c7f2a1eb	IPR030776	263
IPR030776	288	O43566	287	K	Ubiquitination	Homo sapiens (Human)		O43566|287	0.00537499	29	0	0	0	0	8870e88f-65e8-4e06-a489-8cf4f9227ffa	IPR030776	287
IPR030776	289	O43566	288	S	Phosphorylation	Homo sapiens (Human)		O43566|288	0.944343	5	0	0	0	0	0e78f25a-1ff5-49aa-8035-f9ba57bb5f8e	IPR030776	288
IPR030776	292	O43566	291	S	Phosphorylation	Homo sapiens (Human)		O43566|291	0.561919	19	0	0	0	0	0141dc3d-640d-4d15-a307-cf65bf85fa73	IPR030776	291
IPR030776	293	O43566	292	T	Phosphorylation	Homo sapiens (Human)		O43566|292	0.00538566	28	0	0	0	0	932ae26a-3f5d-40f5-a375-0e4baf50a583	IPR030776	292
IPR030776	303	O43566	302	K	Ubiquitination	Homo sapiens (Human)		O43566|302	0.00447623	31	0	0	0	0	26434f44-0be1-4dc6-aa13-ecb9aba3841a	IPR030776	302
IPR030776	339	O43566	338	S	Phosphorylation	Homo sapiens (Human)		O43566|338	0.692683	17	0	0	0	0	f4a32c93-b4ec-4097-8d41-765c4a9675e1	IPR030776	338
IPR030776	424	O43566	422	K	Ubiquitination	Homo sapiens (Human)		O43566|422	0.00241113	47	0	0	0	0	f23039b6-d725-4ced-be59-f1dc4cf038da	IPR030776	422
IPR030776	431	O43566	429	K	Ubiquitination	Homo sapiens (Human)		O43566|429	0.00271029	43	0	0	0	0	072ca05a-da4b-41e7-b27a-6d86cb6377a4	IPR030776	429
IPR030776	450	O43566	448	K	Ubiquitination	Homo sapiens (Human)		O43566|448	0.0020865	48	0	0	0	0	d645c71e-46fe-41e8-8d19-71412d08ed36	IPR030776	448
IPR030776	474	O43566	472	T	Phosphorylation	Homo sapiens (Human)		O43566|472	0.0025124	46	0	0	0	0	ca707dd3-57ad-481c-aef5-b231d2f6b80f	IPR030776	472
IPR030776	480	O43566	478	S	Phosphorylation	Homo sapiens (Human)		O43566|478	0.940616	6	0	0	0	0	4a1dc30d-917e-4e58-99ad-cd10b18c3435	IPR030776	478
IPR030776	482	O43566	480	S	Phosphorylation	Homo sapiens (Human)		O43566|480	0.741324	14	0	0	0	0	eae2845a-9694-45cd-a6ae-1b2536ba5d22	IPR030776	480
IPR030776	483	O43566	481	S	Phosphorylation	Homo sapiens (Human)		O43566|481	0.516475	20	0	0	0	0	a34ce0cd-f5ee-47d2-accd-eb82988c8622	IPR030776	481
IPR030776	486	O43566	484	K	Ubiquitination	Homo sapiens (Human)		O43566|484	0.00399171	33	0	0	0	0	2a582fe6-dbd4-4a9d-b552-5209b02de9c8	IPR030776	484
IPR030776	489	O43566	487	S	Phosphorylation	Homo sapiens (Human)		O43566|487	0.0240942	24	0	0	0	0	069a5c78-bc13-4557-aae4-f125ef885168	IPR030776	487
IPR030776	492	O43566	490	T	Phosphorylation	Homo sapiens (Human)		O43566|490	0.00318934	39	0	0	0	0	8b092291-d2d7-4818-a0d9-2aa74bfc50e4	IPR030776	490
IPR030776	494	O43566	492	K	Ubiquitination	Homo sapiens (Human)		O43566|492	0.003539	36	0	0	0	0	c587161f-b07d-4553-b72e-2a0e9629a866	IPR030776	492
IPR030776	497	O43566	495	T	Phosphorylation	Homo sapiens (Human)		O43566|495	0.639968	18	0	0	0	0	6bc5afae-75db-48e3-a1f7-bf8bf0370f3b	IPR030776	495
IPR030776	512	O43566	510	S	Phosphorylation	Homo sapiens (Human)		O43566|510	0.500182	21	0	0	0	0	cdc5657f-19d2-417c-8557-a0d65895730d	IPR030776	510
IPR030776	524	O43566	522	K	Ubiquitination	Homo sapiens (Human)		O43566|522	0.0046989	30	0	0	0	0	c34059b8-039c-42f8-ac05-dc75a5abe761	IPR030776	522
IPR030776	541	O43566	539	S	Phosphorylation	Homo sapiens (Human)		O43566|539	0.00330433	38	0	0	0	0	508ee642-c831-4185-9cf3-6d0096e87200	IPR030776	539
